# Supplementary material for: Predicting Transiently Expressed Protein Yields: Comparison of Transfection Methods in CHO and HEK293
Source: Pharmaceutics. 2022 Sep 14;14(9):1949. doi: 10.3390/pharmaceutics14091949 (PMC9505259; doi:10.3390/pharmaceutics14091949)
Supplement: Supplementary file 1 [file pharmaceutics-14-01949-s001.zip]

Archive with 1 entries (1 files):
- pharmaceutics-1848805-supplementary.pdf
